# Supplementary material for: Gene expressions associated with longer lifespan and aging exhibit similarity in mammals
Source: Nucleic Acids Res. 2023 Jun 23;51(14):7205–19. doi: 10.1093/nar/gkad544 (PMC10415134; doi:10.1093/nar/gkad544)
Supplement: gkad544_Supplemental_Files [file gkad544_supplemental_files.zip]

Archive with 9 entries (9 files):
- Supplementary_Information.pdf
- Supplementary_Table_Legends.docx
- Table_S1.xlsb
- Table_S2.xlsb
- Table_S3.xlsb
- Table_S4.xlsb
- Table_S5.xlsb
- Table_S6.xlsb
- Table_S7.xlsb
